# Supplementary material for: Patterns of Response to Methylphenidate Administration in Children with ADHD: A Personalized Medicine Approach through Clustering Analysis
Source: Children (Basel). 2021 Nov 4;8(11):1008. doi: 10.3390/children8111008 (PMC8623097; doi:10.3390/children8111008)
Supplement: Supplementary file 1 [file children-08-01008-s001.zip]

Archive with 1 entries (1 files):
- children-1382933-supplementary.pdf
